# Supplementary material for: Genome-wide comparison reveals divergence of cassava and rubber aquaporin family genes after the recent whole-genome duplication
Source: BMC Genomics. 2019 May 15;20:380. doi: 10.1186/s12864-019-5780-4 (PMC6521647; doi:10.1186/s12864-019-5780-4)
Supplement: Supplementary file 1 — Accession numbers of AQPs identified in rubber, castor, physic nut, and poplar. (XLSX 130 kb) [file 12864_2019_5780_MOESM1_ESM.xlsx]

## Sheet: Sheet1
Supplementary Table S1 Accession numbers of AQPs identified in rubber, castor, physic nut and poplar.
Species	Locus ID		Subgroup	Group	Species	GenBank accession No.	Scaffold location	Name	Subgroup	Group	Species	Locus ID	Scaffold location	Name	Subgroup	Group	Species	Locus ID	Scaffold location	Name	Subgroup	Group
Populus trichocarpa	Potri.010G191900	PtPIP1;1	PIP1	PIP	Hevea brasiliensis	KJ508753	scaffold0957:303837-302026	HbPIP1;1	PIP1	PIP	Ricinus communis	29969.t000006	29969: 73604-75299	RcPIP1;1	PIP1	PIP	Jatropha curcas	JCGZ_01316	scaffold11:1069930-1071930	JcPIP1;1	PIP1	PIP
	Potri.008G065600	PtPIP1;2				KJ508754	scaffold0059:2658993-2657245	HbPIP1;2				29669.t000017	29669: 104366-101932	RcPIP1;2				JCGZ_20580	scaffold660:1435625-1431654	JcPIP1;2
	Potri.003G128600	PtPIP1;3				KJ508755	scaffold3085:6243-9607	HbPIP1;3				29669.t000018	29669: 109461-107553	RcPIP1;3				JCGZ_14388	scaffold392:3034588-3032444	JcPIP1;4
	Potri.006G098100	PtPIP1;4				KJ508756	scaffold0103:1692174-1689600	HbPIP1;4				30190.t000465	30190: 2676127-2679732	RcPIP1;4				JCGZ_16499	scaffold473:528393-526820	JcPIP2;1	PIP2
	Potri.016G113300	PtPIP1;5				KJ508757	scaffold0194:177508-175594	HbPIP1;5				30174.t000011	30174: 1747452-1750093	RcPIP1;5				JCGZ_05520	scaffold18:1670693-1673533	JcPIP2;2
	Potri.009G136600	PtPIP2;1	PIP2			KJ508758	scaffold0332:986702-988891	HbPIP2;1	PIP2			30078.t000130	30078: 846884-849450	RcPIP2;1	PIP2			JCGZ_20043	scaffold63:225179-220824	JcPIP2;3
	Potri.004G176300	PtPIP2;2				KJ508759	scaffold0369:1039748-1042285	HbPIP2;2				27516.t000007	27516: 79695-83007	RcPIP2;2				JCGZ_18836	scaffold540:689338-691284	JcPIP2;4
	Potri.010G222700	PtPIP2;3				KJ508760	scaffold2548:16084-13569	HbPIP2;3				28076.t000002	28076: 21259-23855	RcPIP2;3				JCGZ_25357	scaffold872:144178-140525	JcPIP2;5
	Potri.008G039600	PtPIP2;4				KJ508761	scaffold0574:761444-759320	HbPIP2;4				29869.t000059	29869: 701298-698970	RcPIP2;4				JCGZ_16577	scaffold473:1076252-1074449	JcTIP1;1	TIP1	TIP
	Potri.006G128000	PtPIP2;5				KJ508762	scaffold0967:131920-134296	HbPIP2;5				28962.t000006	28962: 25344-23278	RcPIP2;5				JCGZ_18448	scaffold528:657291-655693	JcTIP1;2
	Potri.006G128200	PtPIP2;6				KJ508763	scaffold1463:101065-97776	HbPIP2;6				30078.t000047	30078: 302469-304194	RcTIP1;1	TIP1	TIP		JCGZ_05655	scaffold18:2916391-2919915	JcTIP1;3
	Potri.016G089500	PtPIP2;7				KJ508764	scaffold0185:371530-373593	HbPIP2;7				28180.t000017	28180: 101668-103298	RcTIP1;2				JCGZ_05430	scaffold18:531009-532425	JcTIP1;4
	Potri.009G013900	PtPIP2;8				KJ508765	scaffold0389:9537-11405	HbPIP2;8				29788.t000021	29788: 135388-137224	RcTIP1;3				JCGZ_06324	scaffold191:1941333-1942605	JcTIP2;1	TIP2
	Potri.005G109300	PtPIP2;9				KJ508766	scaffold2194:39200-37544	HbPIP2;9				29589.t000040	29589: 301877-300492	RcTIP1;4				JCGZ_03415	scaffold137:265749-267564	JcTIP2;2
	Potri.005G109200	PtPIP2;10				KJ508767	scaffold1445:63902-65491	HbPIP2;10				30146.t000119	30146: 893065-891669	RcTIP2;1	TIP2			JCGZ_08448	scaffold23:72143-70768	JcTIP3;1	TIP3
	Potri.001G235300	PtTIP1;1	TIP1	TIP		KJ508768	scaffold0418:767556-766384	HbTIP1;1	TIP1	TIP		30101.t000004	30101: 54578-56981	RcTIP2;2				JCGZ_07757	scaffold211:4725438-4724041	JcTIP4;1	TIP4
	Potri.009G027200	PtTIP1;2				KJ508769	scaffold1398:132631-131073	HbTIP1;2				29681.t000071	29681: 356430-358852	RcTIP3;1	TIP3			JCGZ_26261	scaffold906:2138913-2140560	JcTIP5;1	TIP5
	Potri.010G209900	PtTIP1;3				KJ508770	scaffold0160:1922912-1921661	HbTIP1;3				29794.t000118	29794: 784479-783045	RcTIP4;1	TIP4			JCGZ_21622	scaffold684:2673356-2675705	JcNIP1;1	NIP1	NIP
	Potri.008G050700	PtTIP1;4				KJ508771	scaffold0549:61535-60709	HbTIP1;4				30147.t000502	30147: 1083709-1086062	RcTIP5;1	TIP5			JCGZ_19849	scaffold617:97540-94138	JcNIP2;1	NIP2
	Potri.016G098200	PtTIP1;5				KJ508772	scaffold2248:12262-10203	HbTIP1;5				30026.t000052	30026: 382992-385763	RcNIP1;1	NIP1	NIP		JCGZ_15791	scaffold46:1520800-1519402	JcNIP3;1	NIP3
	Potri.006G121700	PtTIP1;6				KJ508773	scaffold1824:52741-51400	HbTIP1;6				27860.t000001	27860: 3885-7450	RcNIP2;1	NIP2			JCGZ_24027	scaffold8:126113-127676	JcNIP3;2
	Potri.009G005400	PtTIP1;7				KJ508774	scaffold0318:1228517-1226990	HbTIP1;7				29908.t000084	29908: 1225139-1222967	RcNIP3;1	NIP3			JCGZ_02488	scaffold1210:12952-14295	JcNIP4;1	NIP4
	Potri.004G216500	PtTIP1;8				KJ508775	scaffold0760:369069-367723	HbTIP1;8				29816.t000013	29816: 132884-130426	RcNIP4;1	NIP4			JCGZ_20348	scaffold660:124382-130375	JcNIP5;1	NIP5
	Potri.001G186700	PtTIP2;1	TIP2			KJ508776	scaffold0453:130689-128454	HbTIP2;1	TIP2			28827.t000002	28827: 15568-18585	RcNIP4;2				JCGZ_27003	scaffold96:2281766-2285794	JcNIP6;1	NIP6
	Potri.003G050900	PtTIP2;2				KJ508777	scaffold0910:31855-30080	HbTIP2;2				30068.t000130	30068: 792230-798545	RcNIP5;1	NIP5			JCGZ_02114	scaffold119:701200-702613	JcNIP7;1	NIP7
	Potri.003G077800	PtTIP2;3				KJ508778	scaffold0336:977094-978455	HbTIP2;3				29588.t000015	29588: 109896-113370	RcNIP6;1	NIP6			JCGZ_19604	scaffold595:291239-292309	JcXIP1;1	XIP1	XIP
	Potri.001G157000	PtTIP2;4				KJ508779	scaffold1095:264107-263109	HbTIP2;4				29844.t000176	29844: 993874-996212	RcNIP7;1	NIP7			JCGZ_19603	scaffold595:288124-289999	JcXIP2;1	XIP2
	Potri.018G152100	PtTIP3;1	TIP3			KJ508780	scaffold0076:242050-243391	HbTIP3;1	TIP3			28929.t000003	28929: 27059-25434	RcXIP1;1	XIP1	XIP		-	scaffold2033:130442-125075	JcSIP1;1	SIP1	SIP
	Potri.017G154800	PtTIP3;2				KJ508781	scaffold0344:961984-963069	HbTIP3;2				28846.t000001	28846: 5267-3386	RcXIP1;2				JCGZ_01828	scaffold1149:248898-247991	JcSIP1;2
	Potri.006G239700	PtTIP4;1	TIP4			KJ508782	scaffold0902:98352-99968	HbTIP4;1	TIP4			28846.t000002	28846: 38157-36376	RcXIP1;3				JCGZ_01827	scaffold1149:247514-246040	JcSIP1;3
	Potri.003G108500	PtTIP5;1	TIP5			KJ508783	scaffold0426:544787-545967	HbTIP5;1	TIP5			28929.t000002	28929: 16870-16144	RcXIP1;4				JCGZ_14885	scaffold407:35046-24630	JcSIP2;1	SIP2
	Potri.001G124800	PtTIP5;2				KJ508784	scaffold0146:1849459-1848168	HbTIP5;2				28747.t000001	28747: 54568-52108	RcXIP2;1	XIP2
	Potri.004G063000	PtNIP1;1	NIP1	NIP		KJ508785	scaffold0123:1473705-1471932	HbNIP1;1	NIP1	NIP			28747: 44459-42629	RcXIP3;1	XIP3
	Potri.011G072100	PtNIP1;2				KJ508786	scaffold0050:1994202-1991784	HbNIP1;2				29950.t000061	29950: 345535-339806	RcSIP1;1	SIP1	SIP
	Potri.017G083300	PtNIP2;1	NIP2			KJ508787	scaffold2636:21116-17640	HbNIP2;1	NIP2			30010.t000008	30010: 76324-74304	RcSIP1;2
	Potri.002G097000	PtNIP3;1	NIP3			KJ508788	scaffold0513:733061-731270	HbNIP3;1	NIP3			30010.t000009	30010: 78002-76765	RcSIP1;3
	Potri.010G112900	PtNIP4;1	NIP4			KJ508789	scaffold0783:536340-534862	HbNIP4;1	NIP4			30045.t000019	30045: 458594-454223	RcSIP2;1	SIP2
	Potri.017G128200	PtNIP4;2				KJ508790	scaffold0103:1586514-1585230	HbNIP4;2
	Potri.001G455000	PtNIP5;1	NIP5			KJ508791	scaffold0655:508878-510822	HbNIP5;1	NIP5
	Potri.011G146900	PtNIP5;2				KJ508792	scaffold0946:70574-66569	HbNIP6;1	NIP6
	Potri.003G180900	PtNIP6;1	NIP6			KJ508793	scaffold0091:19648-21006	HbNIP7;1	NIP7
	Potri.001G046800	PtNIP6;2				KJ508799	scaffold0408:422954-423960	HbXIP1;1	XIP1	XIP
	Potri.008G203300	PtNIP7;1	NIP7			KJ508802	scaffold0162:762971-764457	HbXIP2;1	XIP2
	Potri.009G128100	PtXIP1;1	XIP1	XIP		KJ508803	scaffold0162:773524-774294	HbXIP3;1	XIP3
	Potri.009G128500	PtXIP2;1				KJ508794	scaffold0380:1083000-1081700	HbSIP1;1	SIP1	SIP
	Potri.009G128300	PtXIP3;1	XIP2			KJ508795	scaffold0054:2230944-2225303	HbSIP1;2
	Potri.009G128000	PtXIP3;2	XIP3			KJ508796	scaffold1069:31642-25692	HbSIP1;3
	Potri.009G127900	PtXIP3;3				KJ508797	scaffold0171:473037-458556	HbSIP2;1	SIP2
	Potri.004G167000	PtXIP3;4
	Potri.013G053400	PtSIP1;1	SIP1	SIP
	Potri.019G030900	PtSIP1;2
	Potri.002G227500	PtSIP1;3
	Potri.014G154400	PtSIP1;4
	Potri.016G024900	PtSIP2;1	SIP2
	Potri.006G027200	PtSIP2;2

## Sheet: Sheet2
Additional file 1: Accession numbers of AQPs identified in rubber, castor, physic nut, and poplar.
Species	Locus ID/GenBank accession No.	Scaffold location	Name	Subgroup	Group
Hevea brasiliensis	KJ508753	scaffold0957:303837-302026	HbPIP1;1	PIP1	PIP
	KJ508754	scaffold0059:2658993-2657245	HbPIP1;2
	KJ508755	scaffold3085:6243-9607	HbPIP1;3
	KJ508756	scaffold0103:1692174-1689600	HbPIP1;4
	KJ508757	scaffold0194:177508-175594	HbPIP1;5
	KJ508758	scaffold0332:986702-988891	HbPIP2;1	PIP2
	KJ508759	scaffold0369:1039748-1042285	HbPIP2;2
	KJ508760	scaffold2548:16084-13569	HbPIP2;3
	KJ508761	scaffold0574:761444-759320	HbPIP2;4
	KJ508762	scaffold0967:131920-134296	HbPIP2;5
	KJ508763	scaffold1463:101065-97776	HbPIP2;6
	KJ508764	scaffold0185:371530-373593	HbPIP2;7
	KJ508765	scaffold0389:9537-11405	HbPIP2;8
	KJ508766	scaffold2194:39200-37544	HbPIP2;9
	KJ508767	scaffold1445:63902-65491	HbPIP2;10
	KJ508768	scaffold0418:767556-766384	HbTIP1;1	TIP1	TIP
	KJ508769	scaffold1398:132631-131073	HbTIP1;2
	KJ508770	scaffold0160:1922912-1921661	HbTIP1;3
	KJ508771	scaffold0549:61535-60709	HbTIP1;4
	KJ508772	scaffold2248:12262-10203	HbTIP1;5
	KJ508773	scaffold1824:52741-51400	HbTIP1;6
	KJ508774	scaffold0318:1228517-1226990	HbTIP1;7
	KJ508775	scaffold0760:369069-367723	HbTIP1;8
	KJ508776	scaffold0453:130689-128454	HbTIP2;1	TIP2
	KJ508777	scaffold0910:31855-30080	HbTIP2;2
	KJ508778	scaffold0336:977094-978455	HbTIP2;3
	KJ508779	scaffold1095:264107-263109	HbTIP2;4
	KJ508780	scaffold0076:242050-243391	HbTIP3;1	TIP3
	KJ508781	scaffold0344:961984-963069	HbTIP3;2
	KJ508782	scaffold0902:98352-99968	HbTIP4;1	TIP4
	KJ508783	scaffold0426:544787-545967	HbTIP5;1	TIP5
	KJ508784	scaffold0146:1849459-1848168	HbTIP5;2
	KJ508785	scaffold0123:1473705-1471932	HbNIP1;1	NIP1	NIP
	KJ508786	scaffold0050:1994202-1991784	HbNIP1;2
	KJ508787	scaffold2636:21116-17640	HbNIP2;1	NIP2
	KJ508788	scaffold0513:733061-731270	HbNIP3;1	NIP3
	KJ508789	scaffold0783:536340-534862	HbNIP4;1	NIP4
	KJ508790	scaffold0103:1586514-1585230	HbNIP4;2
	KJ508791	scaffold0655:508878-510822	HbNIP5;1	NIP5
	KJ508792	scaffold0946:70574-66569	HbNIP6;1	NIP6
	KJ508793	scaffold0091:19648-21006	HbNIP7;1	NIP7
	KJ508799	scaffold0408:422954-423960	HbXIP1;1	XIP1	XIP
	KJ508802	scaffold0162:762971-764457	HbXIP2;1	XIP2
	KJ508803	scaffold0162:773524-774294	HbXIP3;1	XIP3
	KJ508794	scaffold0380:1083000-1081700	HbSIP1;1	SIP1	SIP
	KJ508795	scaffold0054:2230944-2225303	HbSIP1;2
	KJ508796	scaffold1069:31642-25692	HbSIP1;3
	KJ508797	scaffold0171:473037-458556	HbSIP2;1	SIP2
Ricinus communis	29969.t000006	29969: 73604-75299	RcPIP1;1	PIP1	PIP
	29669.t000017	29669: 104366-101932	RcPIP1;2
	29669.t000018	29669: 109461-107553	RcPIP1;3
	30190.t000465	30190: 2676127-2679732	RcPIP1;4
	30174.t000011	30174: 1747452-1750093	RcPIP1;5
	30078.t000130	30078: 846884-849450	RcPIP2;1	PIP2
	27516.t000007	27516: 79695-83007	RcPIP2;2
	28076.t000002	28076: 21259-23855	RcPIP2;3
	29869.t000059	29869: 701298-698970	RcPIP2;4
	28962.t000006	28962: 25344-23278	RcPIP2;5
	30078.t000047	30078: 302469-304194	RcTIP1;1	TIP1	TIP
	28180.t000017	28180: 101668-103298	RcTIP1;2
	29788.t000021	29788: 135388-137224	RcTIP1;3
	29589.t000040	29589: 301877-300492	RcTIP1;4
	30146.t000119	30146: 893065-891669	RcTIP2;1	TIP2
	30101.t000004	30101: 54578-56981	RcTIP2;2
	29681.t000071	29681: 356430-358852	RcTIP3;1	TIP3
	29794.t000118	29794: 784479-783045	RcTIP4;1	TIP4
	30147.t000502	30147: 1083709-1086062	RcTIP5;1	TIP5
	30026.t000052	30026: 382992-385763	RcNIP1;1	NIP1	NIP
	27860.t000001	27860: 3885-7450	RcNIP2;1	NIP2
	29908.t000084	29908: 1225139-1222967	RcNIP3;1	NIP3
	29816.t000013	29816: 132884-130426	RcNIP4;1	NIP4
	28827.t000002	28827: 15568-18585	RcNIP4;2
	30068.t000130	30068: 792230-798545	RcNIP5;1	NIP5
	29588.t000015	29588: 109896-113370	RcNIP6;1	NIP6
	29844.t000176	29844: 993874-996212	RcNIP7;1	NIP7
	28929.t000003	28929: 27059-25434	RcXIP1;1	XIP1	XIP
	28846.t000001	28846: 5267-3386	RcXIP1;2
	28846.t000002	28846: 38157-36376	RcXIP1;3
	28929.t000002	28929: 16870-16144	RcXIP1;4
	28747.t000001	28747: 54568-52108	RcXIP2;1	XIP2
		28747: 44459-42629	RcXIP3;1	XIP3
	29950.t000061	29950: 345535-339806	RcSIP1;1	SIP1	SIP
	30010.t000008	30010: 76324-74304	RcSIP1;2
	30010.t000009	30010: 78002-76765	RcSIP1;3
	30045.t000019	30045: 458594-454223	RcSIP2;1	SIP2
Jatropha curcas	JCGZ_01316	scaffold11:1069930-1071930	JcPIP1;1	PIP1	PIP
	JCGZ_20580	scaffold660:1435625-1431654	JcPIP1;2
	JCGZ_14388	scaffold392:3034588-3032444	JcPIP1;4
	JCGZ_16499	scaffold473:528393-526820	JcPIP2;1	PIP2
	JCGZ_05520	scaffold18:1670693-1673533	JcPIP2;2
	JCGZ_20043	scaffold63:225179-220824	JcPIP2;3
	JCGZ_18836	scaffold540:689338-691284	JcPIP2;4
	JCGZ_25357	scaffold872:144178-140525	JcPIP2;5
	JCGZ_16577	scaffold473:1076252-1074449	JcTIP1;1	TIP1	TIP
	JCGZ_18448	scaffold528:657291-655693	JcTIP1;2
	JCGZ_05655	scaffold18:2916391-2919915	JcTIP1;3
	JCGZ_05430	scaffold18:531009-532425	JcTIP1;4
	JCGZ_06324	scaffold191:1941333-1942605	JcTIP2;1	TIP2
	JCGZ_03415	scaffold137:265749-267564	JcTIP2;2
	JCGZ_08448	scaffold23:72143-70768	JcTIP3;1	TIP3
	JCGZ_07757	scaffold211:4725438-4724041	JcTIP4;1	TIP4
	JCGZ_26261	scaffold906:2138913-2140560	JcTIP5;1	TIP5
	JCGZ_21622	scaffold684:2673356-2675705	JcNIP1;1	NIP1	NIP
	JCGZ_19849	scaffold617:97540-94138	JcNIP2;1	NIP2
	JCGZ_15791	scaffold46:1520800-1519402	JcNIP3;1	NIP3
	JCGZ_24027	scaffold8:126113-127676	JcNIP3;2
	JCGZ_02488	scaffold1210:12952-14295	JcNIP4;1	NIP4
	JCGZ_20348	scaffold660:124382-130375	JcNIP5;1	NIP5
	JCGZ_27003	scaffold96:2281766-2285794	JcNIP6;1	NIP6
	JCGZ_02114	scaffold119:701200-702613	JcNIP7;1	NIP7
	JCGZ_19604	scaffold595:291239-292309	JcXIP1;1	XIP1	XIP
	JCGZ_19603	scaffold595:288124-289999	JcXIP2;1	XIP2
	-	scaffold2033:130442-125075	JcSIP1;1	SIP1	SIP
	JCGZ_01828	scaffold1149:248898-247991	JcSIP1;2
	JCGZ_01827	scaffold1149:247514-246040	JcSIP1;3
	JCGZ_14885	scaffold407:35046-24630	JcSIP2;1	SIP2
Populus trichocarpa	Potri.010G191900	-	PtPIP1;1	PIP1	PIP
	Potri.008G065600	-	PtPIP1;2
	Potri.003G128600	-	PtPIP1;3
	Potri.006G098100	-	PtPIP1;4
	Potri.016G113300	-	PtPIP1;5
	Potri.009G136600	-	PtPIP2;1	PIP2
	Potri.004G176300	-	PtPIP2;2
	Potri.010G222700	-	PtPIP2;3
	Potri.008G039600	-	PtPIP2;4
	Potri.006G128000	-	PtPIP2;5
	Potri.006G128200	-	PtPIP2;6
	Potri.016G089500	-	PtPIP2;7
	Potri.009G013900	-	PtPIP2;8
	Potri.005G109300	-	PtPIP2;9
	Potri.005G109200	-	PtPIP2;10
	Potri.001G235300	-	PtTIP1;1	TIP1	TIP
	Potri.009G027200	-	PtTIP1;2
	Potri.010G209900	-	PtTIP1;3
	Potri.008G050700	-	PtTIP1;4
	Potri.016G098200	-	PtTIP1;5
	Potri.006G121700	-	PtTIP1;6
	Potri.009G005400	-	PtTIP1;7
	Potri.004G216500	-	PtTIP1;8
	Potri.001G186700	-	PtTIP2;1	TIP2
	Potri.003G050900	-	PtTIP2;2
	Potri.003G077800	-	PtTIP2;3
	Potri.001G157000	-	PtTIP2;4
	Potri.018G152100	-	PtTIP3;1	TIP3
	Potri.017G154800	-	PtTIP3;2
	Potri.006G239700	-	PtTIP4;1	TIP4
	Potri.003G108500	-	PtTIP5;1	TIP5
	Potri.001G124800	-	PtTIP5;2
	Potri.004G063000	-	PtNIP1;1	NIP1	NIP
	Potri.011G072100	-	PtNIP1;2
	Potri.017G083300	-	PtNIP2;1	NIP2
	Potri.002G097000	-	PtNIP3;1	NIP3
	Potri.010G112900	-	PtNIP4;1	NIP4
	Potri.017G128200	-	PtNIP4;2
	Potri.001G455000	-	PtNIP5;1	NIP5
	Potri.011G146900	-	PtNIP5;2
	Potri.003G180900	-	PtNIP6;1	NIP6
	Potri.001G046800	-	PtNIP6;2
	Potri.008G203300	-	PtNIP7;1	NIP7
	Potri.009G128100	-	PtXIP1;1	XIP1	XIP
	Potri.009G128500	-	PtXIP2;1
	Potri.009G128300	-	PtXIP3;1	XIP2
	Potri.009G128000	-	PtXIP3;2	XIP3
	Potri.009G127900	-	PtXIP3;3
	Potri.004G167000	-	PtXIP3;4
	Potri.013G053400	-	PtSIP1;1	SIP1	SIP
	Potri.019G030900	-	PtSIP1;2
	Potri.002G227500	-	PtSIP1;3
	Potri.014G154400	-	PtSIP1;4
	Potri.016G024900	-	PtSIP2;1	SIP2
	Potri.006G027200	-	PtSIP2;2
