# Supplementary material for: Genome-wide comparison reveals divergence of cassava and rubber aquaporin family genes after the recent whole-genome duplication
Source: BMC Genomics. 2019 May 15;20:380. doi: 10.1186/s12864-019-5780-4 (PMC6521647; doi:10.1186/s12864-019-5780-4)
Supplement: Supplementary file 8 — List of recent AQP duplicates identified in rubber, castor, physic nut, and poplar. Ks and Ka were calculated using PAML. (XLSX 12 kb) [file 12864_2019_5780_MOESM8_ESM.xlsx]

## Sheet: Sheet1
Additional file 8: List of recent AQP duplicates identified in rubber, castor, physic nut, and poplar.
Duplicated gene pair	Identity	Ks	Ka	Ka/Ks	Mode
PtPIP1;1/PtPIP1;2	92.5	0.26	0.0264	0.1014	WGD
PtPIP1;4/PtPIP1;5	91	0.2285	0.0525	0.2295	WGD
PtPIP2;1/PtPIP2;2	90.1	0.2847	0.0545	0.1914	WGD
PtPIP2;3/PtPIP2;4	90.1	0.2743	0.0576	0.2101	WGD
PtPIP2;5/PtPIP2;6	99	0.0157	0.0086	0.5491	Tandem
PtPIP2;7/PtPIP2;5	90.2	0.3406	0.0373	0.1095	WGD
PtPIP2;9/PtPIP2;10	72.5	0.4623	0.2262	0.4893	Tandem
PtTIP1;1/PtTIP1;2	89.9	0.3255	0.0391	0.1202	WGD
PtTIP1;3/PtTIP1;4	92.4	0.2999	0.0169	0.0563	WGD
PtTIP1;5/PtTIP1;6	90.6	0.3363	0.0327	0.0974	WGD
PtTIP1;7/PtTIP1;8	89.4	0.2631	0.0606	0.2304	WGD
PtTIP2;1/PtTIP2;2	92.9	0.2099	0.0331	0.1577	WGD
PtTIP2;3/PtTIP2;4	91.1	0.2969	0.0305	0.1026	WGD
PtTIP3;1/PtTIP3;2	90.3	0.2591	0.0501	0.1934	WGD
PtTIP5;1/PtTIP5;2	92.1	0.2011	0.0368	0.183	WGD
PtNIP1;1/PtNIP1;2	88.8	0.2681	0.0665	0.248	WGD
PtNIP5;1/PtNIP5;2	90.6	0.2431	0.0499	0.2052	WGD
PtNIP6;1/PtNIP6;2	91.7	0.2534	0.0337	0.1329	WGD
PtXIP3;1/PtXIP3;2	98.8	0.0126	0.0103	0.8212	Tandem
PtXIP3;2/PtXIP3;3	75.4	0.4937	0.1123	0.2274	Tandem
PtXIP3;4/PtXIP3;3	81.4	0.5224	0.1086	0.208	WGD
PtSIP1;1/PtSIP1;2	88.3	0.2412	0.0944	0.3915	WGD
PtSIP1;3/PtSIP1;4	91.9	0.2124	0.047	0.2214	WGD
PtSIP2;1/PtSIP2;2	89.7	0.2075	0.0894	0.4311	WGD
HbPIP1;1/HbPIP1;2	95.8	0.1405	0.0084	0.0598	WGD
HbPIP1;3/HbPIP1;4	95	0.1603	0.0136	0.0846	WGD
HbPIP2;1/HbPIP2;2	91.6	0.3244	0.026	0.0801	WGD
HbPIP2;3/HbPIP2;4	93.7	0.2441	0.0146	0.0598	WGD
HbPIP2;5/HbPIP2;6	92.9	0.1932	0.0346	0.1792	WGD
HbPIP2;7/HbPIP2;8	92.5	0.2325	0.0222	0.0953	WGD
HbTIP1;1/HbTIP1;2	91.2	0.3433	0.0226	0.066	WGD
HbTIP1;3/HbTIP1;4	78.9	0.3052	0.0767	0.2515	WGD
HbTIP1;5/HbTIP1;6	93.7	0.1956	0.0219	0.1122	WGD
HbTIP1;7/HbTIP1;8	92.6	0.2505	0.018	0.0719	WGD
HbTIP2;1/HbTIP2;2	91.8	0.307	0.0212	0.069	WGD
HbTIP2;3/HbTIP2;4	86.7	0.3491	0.0862	0.247	WGD
HbTIP3;1/HbTIP3;2	85.1	0.2697	0.0844	0.3129	WGD
HbTIP5;1/HbTIP5;2	85.8	0.3408	0.0544	0.1597	WGD
HbNIP1;1/HbNIP1;2	91.1	0.1984	0.0689	0.3471	WGD
HbSIP1;2/HbSIP1;3	90.7	0.3204	0.0406	0.1268	WGD
JcSIP1;2/JcSIP1;3	77	0.7632	0.1713	0.2244	Tandem
RcPIP1;2/RcPIP1;3	95.7	0.1563	0.0016	0.0104	Tandem
RcSIP1;2/RcSIP1;3	75.8	0.5897	0.191	0.3238	Tandem
RcXIP1;2/RcXIP1;3	72.1	0.7822	0.1808	0.2312	Tandem
RcXIP1;1/RcXIP1;4	47.3	0.9785	0.2804	0.2866	Tandem
RcXIP1;1/RcXIP1;2	85.1	0.4053	0.0758	0.187	?
